# Supplementary material for: Petrocodon luteoflorus (Gesneriaceae), a new species from karst region in Guizhou, China
Source: PhytoKeys. 2020 Aug 26;157:167–73. doi: 10.3897/phytokeys.157.32316 (PMC7467943; doi:10.3897/phytokeys.157.32316)
Supplement: XML Treatment for Petrocodon luteoflorus [file phytokeys.157.32316-treatment1.xml]

<!DOCTYPE tp:taxon-treatment
  PUBLIC "-//TaxonX//DTD Taxonomic Treatment Publishing DTD v0 20100105//EN" "tax-treatment-NSO.dtd">
<tp:taxon-treatment xmlns:tp="http://www.plazi.org/taxpub"><tp:treatment-meta><kwd-group><label>Taxon classification</label><kwd><named-content xmlns:xlink="http://www.w3.org/1999/xlink" content-type="kingdom">Plantae</named-content></kwd><kwd><named-content xmlns:xlink="http://www.w3.org/1999/xlink" content-type="order">Lamiales</named-content></kwd><kwd><named-content xmlns:xlink="http://www.w3.org/1999/xlink" content-type="family">Gesneriaceae</named-content></kwd></kwd-group><mixed-citation publication-type="journal"><person-group><name><surname>Fan</surname><given-names>Zhi-Wei</given-names></name><name><surname>Cai</surname><given-names>Lei</given-names></name><name><surname>Yang</surname><given-names>Jia-Wen</given-names></name><name><surname>Tang</surname><given-names>Sheng-Hu</given-names></name><name><surname>Wen</surname><given-names>Fang</given-names></name></person-group><article-title><italic><tp:taxon-name><tp:taxon-name-part taxon-name-part-type="genus" reg="Petrocodon">Petrocodon</tp:taxon-name-part> <tp:taxon-name-part taxon-name-part-type="species" reg="luteoflorus">luteoflorus</tp:taxon-name-part></tp:taxon-name></italic> (<tp:taxon-name><tp:taxon-name-part taxon-name-part-type="family">Gesneriaceae</tp:taxon-name-part></tp:taxon-name>), a new species from karst region in Guizhou, China</article-title><source>PhytoKeys</source><day>26</day><month>8</month><year>2020</year><volume>157</volume><fpage>167</fpage><lpage>173</lpage><pub-id pub-id-type="doi">10.3897/phytokeys.157.32316</pub-id></mixed-citation></tp:treatment-meta><tp:nomenclature><tp:taxon-name><object-id xmlns:xlink="http://www.w3.org/1999/xlink" content-type="arpha" xlink:type="simple">30B0C950-88E0-59D6-A8F3-9F8D714A68AD</object-id>
            <tp:taxon-name-part taxon-name-part-type="genus" reg="Petrocodon">Petrocodon</tp:taxon-name-part>
            <tp:taxon-name-part taxon-name-part-type="species" reg="luteoflorus">luteoflorus</tp:taxon-name-part>
            <object-id xmlns:xlink="http://www.w3.org/1999/xlink" content-type="ipni" xlink:type="simple">urn:lsid:ipni.org:names:77211193-1</object-id>
          </tp:taxon-name><tp:taxon-authority>Lei Cai &amp; F.Wen</tp:taxon-authority><tp:taxon-status xmlns:xlink="http://www.w3.org/1999/xlink" xlink:type="simple">sp. nov.</tp:taxon-status><xref ref-type="fig" rid="F1">Fig. 1</xref></tp:nomenclature><tp:treatment-sec sec-type="diagnosis" id="SECID0EXMAC"><title>Diagnosis.</title><p><italic><tp:taxon-name><tp:taxon-name-part taxon-name-part-type="genus" reg="Petrocodon">Petrocodon</tp:taxon-name-part> <tp:taxon-name-part taxon-name-part-type="species" reg="luteoflorus">luteoflorus</tp:taxon-name-part></tp:taxon-name></italic> most resembles <italic><tp:taxon-name><tp:taxon-name-part taxon-name-part-type="genus" reg="Petrocodon">P.</tp:taxon-name-part> <tp:taxon-name-part taxon-name-part-type="species" reg="dealbatus">dealbatus</tp:taxon-name-part></tp:taxon-name></italic> in plant type and floral size, but can be easily distinguished from the latter by the following diagnostic characters: longer calyx lobes 6–8 mm long (vs. 2–5 mm long); larger corolla 9–11 mm long, pale yellow to yellow (vs. 5.5–8 mm long, white); corolla lobes in equal shape and size, triangular and ca. 2 mm long (vs. in different shape and size: adaxial lobes 0.8–2 mm long, triangular; abaxial lobes 1.8–3 mm long, triangular to ovate).</p><fig id="F1" position="float" orientation="portrait"><object-id xmlns:xlink="http://www.w3.org/1999/xlink" content-type="doi" xlink:type="simple">10.3897/phytokeys.157.32316.figure1</object-id><object-id xmlns:xlink="http://www.w3.org/1999/xlink" content-type="arpha" xlink:type="simple">0A104DBB-ABBE-5CDF-B10C-0AE594890778</object-id><label>Figure 1.</label><caption><p><italic><tp:taxon-name><tp:taxon-name-part taxon-name-part-type="genus" reg="Petrocodon">Petrocodon</tp:taxon-name-part> <tp:taxon-name-part taxon-name-part-type="species" reg="luteoflorus">luteoflorus</tp:taxon-name-part></tp:taxon-name></italic> Lei Cai &amp; F.Wen, sp. nov. <bold>A</bold> Habitat <bold>B, C</bold> plants with flowers <bold>D</bold> petiole and adaxial leaf surface <bold>E</bold> petiole and abaxial leaf surface <bold>F, G</bold> gymes <bold>H</bold> side view of flower <bold>I</bold> opened corolla and pistil with calyx <bold>J</bold> pistil, disc and calyx <bold>K</bold> opened corolla showing stamens and staminodes <bold>L</bold> adnate anthers, adaxial view <bold>M</bold> adnate anthers, abaxial view. Scale bars: 20 cm (<bold>A</bold>); 10 cm (<bold>B, C</bold>); 5 cm (<bold>D, E</bold>); 1 cm (<bold>F, G</bold>); 5 mm (<bold>H, I, J, K</bold>), 3 mm (<bold>L, M</bold>). Photographed by Lei Cai and Fang Wen (<bold>D, E</bold>).</p></caption><graphic xmlns:xlink="http://www.w3.org/1999/xlink" xlink:href="phytokeys-157-167-g001.jpg" position="float" orientation="portrait" xlink:type="simple" id="oo_445967.jpg"><uri content-type="original_file" xlink:type="simple">https://binary.pensoft.net/fig/445967</uri></graphic></fig></tp:treatment-sec><tp:treatment-sec sec-type="material" id="SECID0EPPAC"><title>Type.</title><p>CHINA. Guizhou: Libo County, Limingguan Town, Yaolan, <named-content xmlns:xlink="http://www.w3.org/1999/xlink" content-type="dwc:verbatimCoordinates" xlink:type="simple"><named-content content-type="geo-json" specific-use="{&#34;type&#34;:&#34;Point&#34;,&#34;coordinates&#34;:[107.916667,25.283333]}" id="NCID0EYPAC" xlink:type="simple">25°17'N, 107°55'E</named-content></named-content>, 735 m a.s.l., on moist rocks under forest, in flower, 23 August 2018, <italic>Lei Cai</italic> et al. <italic>CL193</italic> (holotype: KUN!, isotypes: KUN! &amp; IBK!).</p></tp:treatment-sec><tp:treatment-sec sec-type="description" id="SECID0ECAAE"><title>Description.</title><p>Perennial herb, stemless. Rhizome 8–12 cm long, 5–12 mm in diameter. Leaves 8–16, basal; petiole 3.5–6.5 cm long, densely pruinate; leaf blade narrow elliptic or oblanceolate, 8–20 × 2.5–8 cm, coriaceous, adaxially green, appressed pubescent, abaxially appressed pubescent along veins, whitish-green, pruinate, base cuneate, gradually tapered to petiole, margin nearly entire to denticulate or crenulate, apex acuminate; lateral veins 4–6 on each side of midrib. Cymes axillary, 1–5 on a plant, flowers numerous, 8–25-flowered or more; peduncle 8–20 cm long, densely puberulent; bracts 2, lanceolate, 8–10 × 1.5–2 mm, both sides puberulent, margin entire, apex obtuse. Pedicel 0.8–2.2 cm long, pubescent. Calyx 6–8 mm long, 5-lobed to the base; lobes equal, linear, 6–8 × 1.5–2.0 mm, outside pubescent, inside glabrous, margin entire to denticulate, apex acuminate. Corolla slightly or inconspicuously 2-lipped, pale yellow to yellow, 9–11 mm long, 4–6 mm in diameter, outside densely puberulent, inside glabrous; tube cannulate, 7–9 × 4–6 mm; adaxial lobes 2, abaxial lobes 3, all lobes triangular, in nearly equal size, ca. 2 mm long, 2.5 mm wide at the base. Filaments ca. 7 mm long, S-shaped, glabrous, inserted ca. 2 mm from base; anthers dorsifixed, ca. 3 mm long, reniform or water-chestnut shaped, apexes acute; staminodes 3, ca. 0.5 mm long, linear, glabrous, inserted ca. 1 mm from base. Disc ca. 1.5 mm high, margin asymmetrical, one side absent, on the other side horned. Pistil ca. 1.5 cm long, glabrous; ovary linear, ca. 6 mm long, style linear, ca. 9 mm long; Stigma discoid, small, 0.3–0.5 mm in diameter. Capsule linear, glabrous, 2–3 cm long.</p></tp:treatment-sec><tp:treatment-sec sec-type="phenology" id="SECID0EHAAE"><title>Phenology.</title><p>Flowering from August to September; fruiting from September to November.</p></tp:treatment-sec><tp:treatment-sec sec-type="etymology" id="SECID0EMAAE"><title>Etymology.</title><p>The specific epithet ‘<italic><tp:taxon-name><tp:taxon-name-part taxon-name-part-type="genus" reg="Petrocodon"/><tp:taxon-name-part taxon-name-part-type="species" reg="luteoflorus">luteoflorus</tp:taxon-name-part></tp:taxon-name></italic>’ derives from the Latin prefix, <italic>luteo</italic>-, yellow and the Latin suffix, ‘-<italic>florus</italic>’, of flower, referring to its small and yellow flowers of the new species. The Chinese name is “Xiǎo Huáng Huā Shí Shān Jù Tái” (小黄花石山苣苔).</p></tp:treatment-sec><tp:treatment-sec sec-type="distribution" id="SECID0EABAE"><title>Distribution and habitat.</title><p><italic><tp:taxon-name><tp:taxon-name-part taxon-name-part-type="genus" reg="Petrocodon">Petrocodon</tp:taxon-name-part> <tp:taxon-name-part taxon-name-part-type="species" reg="luteoflorus">luteoflorus</tp:taxon-name-part></tp:taxon-name></italic> is currently known only from the type locality and might be endangered but more data are needed to evaluate that reliably. The species only grows on the surface of moist rocks under the forest.</p></tp:treatment-sec><tp:treatment-sec sec-type="conservation status" id="SECID0ERBAE"><title>Conservation status.</title><p>Current information for this new species is known from only a few collections and details on the size of the population are known in Maolan National Nature Reserve, where the plants’ protected status is guaranteed. Based on some careful field investigations in recent years, this species appears to be locally abundant. Thus, it is assessed temporarily as Least Concern (LC) according to the IUCN Red List Categories and Criteria (<xref ref-type="bibr" rid="B4">IUCN 2017</xref>).</p></tp:treatment-sec><tp:treatment-sec sec-type="material" id="SECID0E2BAE"><title>Additional specimens examined.</title><p>Guizhou: Libo County, Dongtang Town, Raosuo village, Jiudongtian, <named-content xmlns:xlink="http://www.w3.org/1999/xlink" content-type="dwc:verbatimCoordinates" xlink:type="simple"><named-content content-type="geo-json" specific-use="{&#34;type&#34;:&#34;Point&#34;,&#34;coordinates&#34;:[103.050000,25.283333]}" id="NCID0EECAE" xlink:type="simple">25°17'N, 103°03'E</named-content></named-content>, 795 m a.s.l., on moist rocks at the entrance of limestone caves, 11 September 2017, <italic>Fang Wen WF160113-01</italic> (IBK!).</p></tp:treatment-sec><tp:treatment-sec sec-type="notes" id="SECID0ELCAE"><title>Notes.</title><p>At first glance, this new taxon and the type species, <italic><tp:taxon-name><tp:taxon-name-part taxon-name-part-type="genus" reg="Petrocodon">Petrocodon</tp:taxon-name-part> <tp:taxon-name-part taxon-name-part-type="species" reg="dealbatus">dealbatus</tp:taxon-name-part></tp:taxon-name></italic> (Fig. <xref ref-type="fig" rid="F2">2</xref>), could easily have been confused because of its similar leaves if the pruinate abaxial leaf surfaces escaped collectors’ attention or were not in flower. However, once the flowers of the two congeners are compared to each other, they are easy to distinguish. The new species can be easily distinguished from the latter in the shape and length of bracts (lanceolate, 8–10 mm long in <italic><tp:taxon-name><tp:taxon-name-part taxon-name-part-type="genus" reg="Petrocodon">P.</tp:taxon-name-part> <tp:taxon-name-part taxon-name-part-type="species" reg="luteoflorus">luteoflorus</tp:taxon-name-part></tp:taxon-name></italic> vs. linear, 3–7 mm long in <italic><tp:taxon-name><tp:taxon-name-part taxon-name-part-type="genus" reg="Petrocodon">P.</tp:taxon-name-part> <tp:taxon-name-part taxon-name-part-type="species" reg="dealbatus">dealbatus</tp:taxon-name-part></tp:taxon-name></italic>); the length of calyx lobes (6–8 mm long vs. 2–5 mm long); the size and colour of corolla (9–11 mm long, pale yellow to yellow vs. 5.5–8 mm long, white); the shape and size of corolla lobes in equal shape and size: triangular and ca. 2 mm long vs. in different shape and size: adaxial lobes 0.8–2 mm long, triangular; abaxial lobes 1.8–3 mm long, triangular to ovate); indumentum of corolla outside (densely puberulent vs. upper half of corolla puberulent to glabrescent); filaments (S-shaped vs. straight); shape of anthers (reniform or water-chestnut shaped vs. elliptic); the shape and height of disc (ca. 1.5 mm high, asymmetrical, one side absent, on the other side horned vs. ca. 1 mm high, symmetrical and annular).</p><fig id="F2" position="float" orientation="portrait"><object-id xmlns:xlink="http://www.w3.org/1999/xlink" content-type="doi" xlink:type="simple">10.3897/phytokeys.157.32316.figure2</object-id><object-id xmlns:xlink="http://www.w3.org/1999/xlink" content-type="arpha" xlink:type="simple">0730D487-D076-5A68-A412-82F0445F90B1</object-id><label>Figure 2.</label><caption><p><italic><tp:taxon-name><tp:taxon-name-part taxon-name-part-type="genus" reg="Petrocodon">Petrocodon</tp:taxon-name-part> <tp:taxon-name-part taxon-name-part-type="species" reg="dealbatus">dealbatus</tp:taxon-name-part></tp:taxon-name></italic> Hance. <bold>A</bold> Habitat <bold>B</bold> cyme <bold>C</bold> the lateral view corolla and calyx lobes <bold>D</bold> the frontal view of corolla. Photographed by Fang Wen.</p></caption><graphic xmlns:xlink="http://www.w3.org/1999/xlink" xlink:href="phytokeys-157-167-g002.jpg" position="float" orientation="portrait" xlink:type="simple" id="oo_445968.jpg"><uri content-type="original_file" xlink:type="simple">https://binary.pensoft.net/fig/445968</uri></graphic></fig></tp:treatment-sec><ref-list><ref id="B4"><mixed-citation xmlns:xlink="http://www.w3.org/1999/xlink" xlink:type="simple"><institution xlink:type="simple">IUCN</institution> (<year>2017</year>) Guidelines for Using the IUCN Red List Categories and Criteria. version 13. Prepared by the Standards and Petitions Subcommittee of the IUCN Species Survival Commission. <ext-link xlink:type="simple" ext-link-type="uri" xlink:href="http://cmsdocs.s3.amazonaws.com/RedListGuidelines.pdf">http://cmsdocs.s3.amazonaws.com/RedListGuidelines.pdf</ext-link> [Accessed 23 November 2018]</mixed-citation></ref></ref-list></tp:taxon-treatment>
